# Supplementary material for: Bacillus cereus: An Ally Against Drought in Popcorn Cultivation
Source: Microorganisms. 2024 Nov 18;12(11):2351. doi: 10.3390/microorganisms12112351 (PMC11596106; doi:10.3390/microorganisms12112351)
Supplement: Supplementary file 1 [file microorganisms-12-02351-s001.zip]

Archive with 1 entries (1 files):
- microorganisms-3273167-supplementary.pdf
